# Supplementary material for: Understanding implementation determinants of universal school meals through an equity-driven mixed methods approach
Source: Implement Sci Commun. 2025 Apr 15;6:44. doi: 10.1186/s43058-025-00713-0 (PMC12001678; doi:10.1186/s43058-025-00713-0)
Supplement: Supplementary file 6 — Additional File 6: Complete CFIR Scoring Table [file 43058_2025_713_MOESM6_ESM.xlsx]

## Sheet: Sheet1
Domain and Construct	Total Sample			School 1 (Moderate)			School 2 (High)			School 3 (High)			School 4 (Moderate)			School 5 (Low)			School 6 (Moderate)			School 7 (Low)			School 8 (Low)
I. Innovation Characteristics	M*	Range**	Score***	M	Range	Score	M	Range	Score	M	Range	Score	M	Range	Score	M	Range	Score	M	Range	Score	M	Range	Score	M	Range	Score
A. Innovation Source	1	1	1	.	.	.	.	.	.	.	.	.	.	.	.	.	.	.	1	1	1	.	.	.	.	.	.
B. Innovation Evidence Base	0.33	(-2,2)	0	0.75	(-1,2)	1	0	(-1,2)	0	.	.	.	0.5	(-1,2)	1	1	(-1)	1	2	2	2	1	1	1	-0.6	(-2,2)	-1
C. Innovation Relative Advantage	.	.	.	.	.	.	.	.	.	.	.	.	.	.	.	.	.	.	.	.	.	.	.	.	.	.	.
D. Innovation Adaptability	-0.33	(-1,1)	0	.	.	.	-1	-1	-1	.	.	.	0	(-1,1)	0	.	.	.	.	.	.	.	.	.	.	.	.
E. Innovation Trialability	-1	-1	-1	.	.	.	.	.	.	.	.	.	.	.	.	.	.	.	-1	-1	-1	.	.	.	.	.	.
F. Innovation Complexity	0.125	(-1,1)	0	.	.	.	0	0	0	-1	-1	-1	-1	-1	-1	.	.	.	1	1	1	-1	-1	-1	.	.	.
G. Innovation Design	-0.65	(-2,2)	-1	-1.14	(-2, 0)	-1	-0.57	(-2,2)	-1	-1	(-2,0)	-1	-1.13	(-2,1)	-1	-0.7	(-2,2)	-1	0.19	(-2,2)	0	-0.72	(-2,1)	-1	-0.9	(-2,1)	-1
H. Innovation Cost	-0.86	(-1,0)	-1	.	.	.	.	.	.	.	.	.	.	.	.	-1	(-1)	-1	.	.	.	0	0	0	.	.	.
II. Outer Setting																									-1	(-1,-1)	-1
A. Critical Incidents	-0.07	(-1,2)	0	0.66	(0,2)	1	-1	-1	-1	.	.	.	-1	-1	-1	0.3	(0,1)	0	-0.07	(-1,2)	0	0.5	(-1,2)	1	-1	-1	-1
B. Local Attitudes	-0.59	(-2,1)	-1	-0.66	(-2,1)	-1	-0.83	(-2,1)	-1	.	.	.	-0.66	(-2,1)	-1	-1	(-2,0)	-1	-0.06	(-1,1)	0	-0.27	(-1,1)	0	-0.6	(-1,1)	-1
C. Local Conditions	-0.72	(-2,1)	-1	-0.4	(-1,0)	0	-1.2	(-2,0)	-1	-1	-1	-1	-0.57	(-2,1)	-1	-0.71	(-2,1)	-1	-0.8	(-2,0)	-1	-0.66	(-1,0)	-1	-0.33	(-1,0)	0
D. Partnerships & Connections	-0.37	(-2,2)	0	-1	-1	-1	-0.3	(-2,2)	0	0	0	0	0.25	(-1,1)	0	-1.42	(-2,1)	-1	0.33	(-2,2)	0	-0.75	(-2,0)	-1	0.33	(-1,2)	0
E. Policies & Laws	-0.93	(-2,0)	-1	-1	-1	-1	-0.66	(-2,0)	-1	.	.	.	.	.	.	-1	(-2,0)	-1	-1	-1	-1	-1	(-2,0)	-1	-1	-1	-1
F. Financing	-0.33	(-1,0)	0	.	.	.	.	.	.	.	.	.	0	0	0	-1	(-1)	-1	.	.		0	0	0	.	.	.
G. External Pressure	.	.	.	.	.	.	.	.	.	.	.	.	.	.	.	.	.	.	.	.		0	0	0	.	.	.
1. Societal Pressure	-0.71	(-2,0)	-1	.	.	.	-1	-1	-1	.	.	.	.	.	.	0	0	0	-1.16	(-2,-1)	-1	-1	-1	-1	.	.	.
2. Market Pressure	-1.35	(-2,0)	-1	-2	-2	-2	-1.25	(-2,0)	-1	-1.4	(-2,-1)	-1	-1	(-2,0)	-1	-1.6	(-2,-1)	-2	-1.5	(-2,-1)	-2	-1	-1	-1	-1.33	(-2,0)	-1
3. Performance Measurement Pressure	-0.18	(-1,1)	0	-0.5	(-1,0)	0	.	.	.	-1	-1	-1	0	0	0	0	0	0	.	.		1	1	1	-1	-1	-1
Procurement	-1.06	(-2,0)	-1	-1	-1	-1	-1.5	(-2,0)	-2	.	.	.	-1	-1	-1	-1	(-1)	-1	-1	(-2,0)	-1	-1	-1	-1	-1	-1	-1
III. Inner Setting
A. Structural Characteristics	0.4	(-1,1)	0	.	.	.	.	.	.	.	.	.	.	.	.	-1	(-1)	-1	1	1	1	-1	-1	-1	1	1	1
1. Physical Infrastructure	-0.47	(-2,2)	0	-1	(-2,1)	-1	-0.66	(-2,1)	-1	0	0	0	-0.63	(-2,2)	-1	0.1	(-,1,1)	0	2	2	2	-1.42	(-2,1)	-1	-0.66	(-2,1)	-1
2. Information Technology Infrastructure	0.83	(0,1)	1	.	.	.	.	.	.	.	.	.	0	0	0	1	(-1)	1	.	.		.	.	.	.	.	.
3. Work Infrastructure	-0.49	(-2,2)	0	0	(-1,1)	0	-0.375	(-2,1)	0	-1	-1	-1	0.5	(-1,2)	1	-1	(-1)	-1	-1	-1	-1	-0.25	(-1,2)	0	-0.33	(-1,1)	0
B. Relational Communications	0.46	(-2,2)	1	2	2	2	-0.12	(-2,1)	0	1	1	1	1	(0,2)	1	-0.62	(-1,2)	-1	1.2	(-2,2)	1	0.66	(-1,2)	0	0.66	(0,1)	1
C. Communications	0.098	(-2,2)	0	-1	-1	-1	0.2	(-1,2)	0	-1	-1	-1	0.83	(-1,2)	1	1	-1	1	-0.66	(-2,2)	-1	0	(-1,2)	0	1	1	1
D. Culture	-0.16	(-2,2)	0	-1.25	(-2,-1)	-1	0.46	(-2,2)	0	-0.25	(-1,1)	0	0	(-2,2)	0	0	(-1,2)	0	-0.22	(-2,2)	-1	0.42	(-1,2)	0	-0.93	(-2,2)	-1
1. Human Equality-Centeredness	-0.47	(-2,2)	0	-1	-1	-1	-0.28	(-2,2)	0	1	1	1	0	(-1,1)	0	-1.6	(-2,-1)	-2	1	(-2,2)	1	-1.5	(-2,-1)	-2	-1.2	(-2,-1)	-1
2. Recipient-Centeredness	0.16	(-2,2)	0	-1.2	(-2,0)	-1	0.07	(-2,2)	0	0	(-1,1)	0	0.33	(-2,2)	0	0.7	(0,2)	1	0.5	(-1,1)	1	-0.37	(-2,1)	0	0.42	(-1,1)	0
3. Deliverer-Centeredness	-0.66	(-2,2)	-1	.	.	.	-2	(-2,2)	-2	-2	-2	-2	-1.33	(-2,-1)	-1	0.33	(0,2)	0	-1	-1	-1	.	.	.	.	.	.
4. Learning-Centeredness	0.8	(0,2)	1	1.5	(1,2)	2	0	0	0	.	.	.	.	.	.	.			.	.	.	0	0	0	1	1	1
E. Tension for Change	-1.33	(-2,1)	-1	.	.	.	-0.33	(-1,1)	0	.	.	.	.	.	.	-2	-2	-2	.	.	.	.	.	.	-1	-1	-1
F. Compatibility	1	1	1	.	.	.	1	1	1	.	.	.	.	.	.	.			.	.	.	.	.	.	.	.	.
G. Relative Priority	-1.167	(-2,-1)	-1	-1.5	(-2,-1)	-2	-2	-2	-2	-1	-1	-1	.	.	.	-1	-1	-1	-1	-1	-1	-1	-1	-1	-1	-1	-1
H. Incentive Systems	0	0	0	.	.	.	.	.	.	.	.	.	.	.	.	.	.		.	.	.	0	0	0	.	.	.
I. Mission Alignment	0	0	0	.	.	.	0	0	0	.	.	.	.	.	.	.			.	.	.	.	.	.	.	.	.
J. Available Resources	-0.9	(-2,2)	-1	-1.5	(-2,-1)	-1	-1	-1	-1	0	0	0	-1.27	(-2,-1)	-1	-1	-1	-1	-0.82	(-1,0)	-1	-0.25	(-1,1)	0	-0.33	(-2,2)	-1
1. Time	-1.1	(-2,2)	-1	-1.25	(-2,-1)	-1	-1.25	(-2,0)	-1	-1.5	(-2,-1)	-2	-1.4	(-2,-1)	-1	-0.6	(-1,1)	-1	0	(-2,1)	0	-1.2	(-2,2)	-1	-1	-1	-1
2. Funding	-0.5	(-1,1)	0	1	1	1	-1	-1	-1	.	.	.	-1	(-1,-1)	-1	.			.	.	.	-1	(-1,1)	-1	.	.	.
3. Space	-0.37	(-2,2)	0	-1	-1	-1	-1.66	(-2,-1)	-2	.	.	.	.	.	.	0.14	(-2,1)	0	.	.	.	0.2	(-1,2)	0	-1	-1	-1
4. Materials & Equipment	-0.14	(-2,2)	0	-1	-1	-1	1	1	1	-2	-2	-2	0.5	(0,1)	1	-2	-2	-2	-0.63	(-1,1)	-1	1	(0,2)	1	1	1	1
K. Access to Knowledge & Information	-0.24	(-2,2)	0	-1	(-2,0)	-1	0.07	(-1,1)	0	1	1	1	0.77	(-2,2)	1	-0.125	(-1,1)	0	-0.92	(-2,2)	-1	-0.28	(-1,1)	0	-0.7	(-2,1)	-1
IV. Individuals Domain
A. High-level Leaders	0.96	(-1,2)	1	-0.3	(-1,0)	0	1.33	(0,2)	1	.	.	.	1	(0,2)	1	2	-2	2	0.88	(0,1)	1	1	1	1	1.25	(1,2)	1
B. Mid-level Leaders	1.29	(-1,2)	1	1	1	1	1.5	(1,2)	2	.	.	.	1	1	1	1.66	(1,2)	2	0	(-1,1)	0	2	2	2	.	.	.
C. Opinion Leaders	0.3	(-2,2)	0	0.2	(-1,1)	0	0.55	(-1,2)	1	-1	-1	-1	0.25	(0,1)	0	1	-1	1	0.23	(-2,2)	0	0	(-1,2)	0	0.75	(0,1)	1
D. Implementation Facilitators	0.83	(-1,2)	1	2	2	2	-1	-1	-1	1	1	1	1	1	1	1	-1	1	0.66	(-1,1)	1	1	1	1	.	.	.
E. Implementation Leads	0.79	(-1,2)	1	.	.	.	1.2	(1,2)	1	2	2	2	1.25	(1,2)	1	1	-1	1	.	.	.	-0.16	(-1,2)	0	1	1	1
F. Implementation Team Members	0.55	(-2,2)	0	-0.8	(-1.0)	-1	0	0	0	.	.	.	1.2	(1,2)	1	1.28	(1,2)	1	0.66	(-2,2)	1	1	1	1	0	(-1,2)	0
G. Other Implementation Support	-1	-1	-1	.	.	.	.	.	.	.	.	.	.	.	.	.			.	.	.	.	.	.	-1	-1	-1
H. Innovation Deliverers	0.48	(-1,2)	0	2	2	2	1	(-1,2)	1	2	2	2	0	(-1,1)	0	1.16	(1,2)	1	0.18	(-1,1)	0	0.5	(0,1)	0	-0.2	(-1,1)	0
I. Innovation Recipients	-0.38	(-2,2)	0	-1	-1	-1	-0.5	(-2,1)	-1	-1	(-2,1)	-1	-0.07	(-1,1)	0	-0.66	(-1,0)	-1	0.05	(-2,2)	0	-0.4	(-1,1)	0	-0.31	(-2,1)	0
Characteristics Subdomain																			.	.	.	.	.	.	.	.	.
A. Need	0.89	(-1,2)	1	0.2	-1	0	1.12	(-1,2)	1	1	1	1	0.9	(-1,2)	1	1	-1	1	0.88	(-1,2)	1	1	(0,2)	1	0.75	(-1,2)	1
B. Capability	-0.91	(-2,0)	-1	.	.	.	-1	-1	-1	.	.	.	.	.	.	-1	(-2,0)	-1	-1	-1	-1	.	.	.	.	.	.
C. Opportunity	-1	(-2,0)	-1	-1	-1	-1	-1	-1	-1	.	.	.	-0.66	(-1,0)	-1	.			-1	-1	-1	-1	-1	-1	.	.	.
D. Motivation	2	2	2	2	2	2	.	.	.	.	.	.	.	.	.	.			.	.	.	2	2	2	2	2	2
V. Implementation Process Domain																				.	.	.	.	.	.	.	.
A. Teaming	.	.	.	.	.	.	.	.	.	.	.	.	.	.	.	.			.	.	.	.	.	.	.	.	.
B. Assessing Needs	.	.	.	.	.	.	.	.	.	.	.	.	.	.	.	.			.	.	.	.	.	.	.	.	.
1. Innovation Deliverers	0.58	(0,1)	1	.	.	.	1	1	1	.	.	.	.	.	.	1	(1,1)	1	0	0	0	.	.			.	.
2. Innovation Recipients	-0.6	(-2,1)	-1	-1	-1	-1	-0.44	(-2,1)	0	-1	-1	-1	0	(-1,1)	0	-1	(-1,-1)	-1	-0.11	(-2,1)	0	-1.14	(-2,1)	-1	-1	-1	-1
C. Doing	1	1	-1	.	.	.	.	.	.	.	.	.	.	.	.	.			1	1	1	.	.	.	.	.	.
D. Reflecting & Evaluating	.	.	.	.	.	.	.	.	.	.	.	.	.	.	.	.			.	.	.	.	.	.	.	.	.
1. Implementation	0.63	(-2,1)	1	.	.	.	.	.	.	.	.	.	1	1	1	1	(1,1)	1	.	.	.	1	1	1	-2	-2	-2
2. Innovation	.	.	.	.	.	.	.	.	.	.	.	.	.	.	.				.	.	.	.	.	.	.	.	.
I. Adapting	0.97	(0,2)	1	1	1	1	1	1	1	.	.	.	0.85	(0,1)	1	1	(1,1)	1	1.14	(1,2)	1	1.33	(1,2)	1	0.6	(0,2)	1
* Mean calculated from all scored extracts from school ** Range includes lowest and highest scores recorded for this sample/subsample *** Score calculated by observing the mean, the range, and the number of responses for the construct to make informed coding decision **** indicates a change from - to + scoring between low, moderate, and/or high participation groups or meaningful increase in avera…
